# Supplementary material for: Starch Chemical Composition and Molecular Structure in Relation to Physicochemical Characteristics and Resistant Starch Content of Four Thai Commercial Rice Cultivars Differing in Pasting Properties
Source: Polymers (Basel). 2023 Jan 22;15(3):574. doi: 10.3390/polym15030574 (PMC9921408; doi:10.3390/polym15030574)
Supplement: Supplementary file 1 [file polymers-15-00574-s001.zip]

Archive with 1 entries (1 files):
- polymers-2101019-supplementary.pdf
